# Supplementary material for: Sequencing and analysis of 131 SARS-CoV-2 isolates in previously sampled and unsampled regions of Jordan from 2020 to 2023
Source: PLoS One. 2025 Oct 27;20(10):e0335070. doi: 10.1371/journal.pone.0335070 (PMC12558501; doi:10.1371/journal.pone.0335070)
Supplement: S1 Table — Table describing information from sampled SARS-coV-2-positive patients. Sample_Name, Patient sample name used for EDGE analysis and GISAID submission; Collection_YYYY.MM.DD, The year, month, and date that samples were collected from patients; Age, Patient age; Country, Patient country of origin; Location, Patient city of origin; Sex, Patient biological sex; Host_Status, Mortality status of patient; Vaccine, The type of vaccination the patient has recieved; n_Doses, The number of vaccine doses the patient has recieved; Category_Symptom, Patient rating of experienced symptoms; Symptom_Fever, Presence/absence of fever; Symptom_Pain_Joint, Presence/absence of joint pain; Symptom_Loss_Smell, Presence/absence of loss of smell; Symptom_Cough, Presence/absence of coughing; Symptom_Cold, Presence/absence of cold; Symptom_Loss_Taste, Presence/absence of taste loss; Symptom_Headache, Presence/absence of headache; Symptom_Breathing, Presence/absence of breathing difficulty; Symptom_Pain_Back, Presence/absence of back pain; Symptom_Pain_Chest, Presence/absence of chest pain; Symptom_Chills, Presence/absence of chills; CT, qPCR cycle threshold of detection; Reads_Raw, Quantity of raw sequencing reads; Reads_Clean, Quantity of sequencing reads passing quality filtering; cntg_n, The quantity of assembled contigs; cntg_max, Maximum contig size in base pairs; assembly_bp, Total base pairs in assembly; clade_Nextstrain, Nextstrain clade assignment of genome assembly. (XLSX) [file pone.0335070.s002.xlsx]

## Sheet: S1_Table
Sample_Name	Collection_YYYY.MM	Country	Location	Host_Status	Vaccine	n_Doses	Category_Symptom	Symptom_Fever	Symptom_Pain_Joint	Symptom_Loss_Smell	Symptom_Cough	Symptom_Cold	Symptom_Loss_Taste	Symptom_Headache	Symptom_Breathing	Symptom_Pain_Back	Symptom_Pain_Chest	Symptom_Chills	CT	Reads_Raw	Reads_Clean	cntg_n	cntg_max	assembly_bp	clade_Nextstrain
sample_01	2022.03	Jordan	Amman	Alive	None	0	-	0	0	0	0	1	0	0	0	0	0	0	29	1754640	1319471	238	3127	121168	21L (BA.2)
sample_02	2022.06	Jordan	Amman	Deceased	-	-	-	0	0	0	0	0	0	0	0	0	0	0	24	2572486	2094965	837	3591	369915	22B (BA.5)
sample_03	2022.06	Jordan	Amman	Alive	-	2	Mild	0	0	0	0	1	0	0	0	0	0	0	26	2121136	1813295	761	2905	381335	22B (BA.5)
sample_04	2022.06	Jordan	Amman	Alive	-	2	Mild	0	0	0	0	1	0	0	0	0	0	0	16	2641724	2574386	64	8244	47700	22B (BA.5)
sample_05	2020.12	Jordan	Amman	Alive	-	2	Mild	0	0	0	0	1	0	0	0	0	0	0	27	1130040	805848	605	2026	314096	22B (BA.5)
sample_06	2022.01	Jordan	Amman	Alive	-	2	Mild	0	0	0	0	1	0	0	0	0	0	0	25	1855288	1755239	312	3017	164389	22B (BA.5)
sample_07	2021.02	Jordan	Amman	Alive	None	0	-	0	0	1	0	0	1	0	0	0	0	0	27	4504254	4446211	112	6711	78111	20I (Alpha)
sample_08	2021.02	Jordan	Amman	Alive	-	2	Mild	0	0	0	0	1	0	0	0	0	0	0	29	2655596	2413263	503	7192	341289	20I (Alpha)
sample_09	2021.02	Jordan	Amman	Alive	None	0	Mild	0	0	0	0	1	0	0	0	0	0	0	27	3945852	3415279	839	6749	539162	20I (Alpha)
sample_10	2021.02	Jordan	Amman	Deceased	-	-	-	0	0	0	0	0	0	0	0	0	0	0	29	2527124	2213520	768	3957	447411	20I (Alpha)
sample_11	2021.02	Jordan	Amman	Alive	None	-	Severe	1	0	0	0	0	0	0	1	0	0	0	28	3201360	3168444	91	7639	66191	20D
sample_12	2022.03	Jordan	Amman	Alive	-	-	Mild	0	0	0	0	1	0	0	0	0	0	0	19	2190370	2154099	38	9855	39699	21L (BA.2)
sample_13	2022.04	Jordan	Amman	Alive	-	-	-	0	0	0	0	0	0	0	0	0	0	0	21	2337270	2205111	97	6328	64430	21L (BA.2)
sample_14	2022.04	Jordan	Amman	Deceased	-	-	-	0	0	0	0	0	0	0	0	0	0	0	27	2383854	2105232	204	4816	111851	21L (BA.2)
sample_15	2022.05	Jordan	Amman	Alive	-	1	Mild	0	0	0	0	1	0	0	0	0	0	0	22	2181896	2125376	121	6858	81936	21L (BA.2)
sample_16	2022.05	Jordan	Amman	Deceased	-	-	-	0	0	0	0	0	0	0	0	0	0	0	27	1377464	708496	1359	3210	589880	21K (BA.1)
sample_17	2022.06	Jordan	Amman	Alive	-	2	Mild	0	0	0	0	1	0	0	0	0	0	0	23	1580770	1539995	83	4036	56464	22B (BA.5)
sample_18	2022.05	Jordan	Amman	Deceased	-	-	-	0	0	0	0	0	0	0	0	0	0	0	14	1821906	1777438	32	7334	39525	21L (BA.2)
sample_19	2023.05	Jordan	Amman	Alive	-	2	Severe	1	0	0	0	0	0	1	1	0	0	0	16.37	934422	843266	394	4584	207566	22F (XBB)
sample_20	2023.05	Jordan	Amman	Alive	-	-	-	0	0	0	0	0	0	0	0	0	0	0	16.63	1314394	1303810	37	10100	41911	22F (XBB)
sample_21	2022.07	Jordan	Amman	Alive	None	0	Mild	0	0	0	0	1	0	0	0	0	0	0	16.14	1562094	1531178	40	9206	41766	23D (XBB.1.9)
sample_22	2023.07	Jordan	Amman	Alive	-	2	Mild	0	0	0	0	1	0	0	0	0	0	0	12.35	2022262	1972824	82	9005	56434	23D (XBB.1.9)
sample_23	2023.09	Jordan	Amman	Deceased	-	-	-	0	0	0	0	0	0	0	0	0	0	0	20.3	808656	456645	2565	2667	1420989	22F (XBB)
sample_24	2023.09	Jordan	Amman	Alive	-	2	Mild	0	0	0	0	0	0	0	0	0	0	0	16.75	1440670	1424084	33	12572	39718	23D (XBB.1.9)
sample_25	2023.09	Jordan	Amman	Alive	None	0	Severe	1	0	0	0	0	0	1	1	0	0	0	18.41	1378384	1337599	126	9212	76975	22F (XBB)
sample_26	2023.03	Jordan	Amman	Deceased	-	-	-	0	0	0	0	0	0	0	0	0	0	0	16.98	2045908	2023713	62	9068	49704	23D (XBB.1.9)
sample_27	2022.04	Jordan	Amman	Alive	None	0	Severe	1	0	0	0	0	0	1	1	0	0	0	21.01	761804	733346	172	7973	92960	22B (BA.5)
sample_28	2023.11	Jordan	Amman	Alive	-	-	-	0	0	0	0	0	0	0	0	0	0	0	18.59	1016530	984381	73	18372	55753	23B (XBB.1.16)
sample_29	2022.12	Jordan	Amman	Alive	-	-	-	0	0	0	0	0	0	0	0	0	0	0	16.91	1264942	1171675	296	12655	155491	22D (BA.2.75)
sample_30	2023.03	Jordan	Amman	Alive	-	-	Mild	0	0	0	0	1	0	0	0	0	0	0	19.56	941810	874987	223	6867	128952	23D (XBB.1.9)
sample_31	2023.08	Jordan	Amman	Alive	-	-	-	0	0	0	0	0	0	0	0	0	0	0	12.66	1288708	1189116	381	4635	190620	23D (XBB.1.9)
sample_32	2022.02	Jordan	Amman	Alive	-	-	-	0	0	0	0	0	0	0	0	0	0	0	18.18	1254980	1153086	364	8054	205538	22B (BA.5)
sample_33	2022.02	Jordan	Amman	Alive	-	-	-	0	0	0	0	0	0	0	0	0	0	0	14.14	1892572	1416956	3497	3136	1804628	22B (BA.5)
sample_34	2022.09	Jordan	Amman	Alive	-	-	-	0	0	0	0	0	0	0	0	0	0	0	14.83	1543338	1496076	53	11686	44852	22B (BA.5)
sample_35	2022.09	Jordan	Amman	Alive	-	-	-	0	0	0	0	0	0	0	0	0	0	0	20.53	1514326	1472924	98	5187	62762	22B (BA.5)
sample_36	2022.09	Jordan	Amman	Alive	-	-	-	0	0	0	0	0	0	0	0	0	0	0	12.65	1205672	1183881	215	1625	98748	22B (BA.5)
sample_37	2023.03	Jordan	Amman	Alive	-	2	-	0	0	0	0	0	0	0	0	0	0	0	17.18	1075360	1016732	168	16616	96595	23D (XBB.1.9)
sample_38	2023.03	Jordan	Amman	Deceased	-	-	-	0	0	0	0	0	0	0	0	0	0	0	20.05	807300	508132	2291	2938	1202238	23D (XBB.1.9)
sample_39	2023.03	Jordan	Amman	Alive	None	0	Mild	0	0	0	0	1	0	0	0	0	0	0	18.68	838244	764622	190	10568	103772	23D (XBB.1.9)
sample_40	2023.08	Jordan	Amman	Alive	None	0	Mild	0	0	0	0	1	0	0	0	0	0	0	13.62	1097204	1075715	37	12377	41436	23D (XBB.1.9)
sample_41	2023.08	Jordan	Amman	Alive	None	0	Severe	1	0	0	0	0	0	1	1	0	0	0	11.56	1119950	1105823	25	10256	37623	23B (XBB.1.16)
sample_42	2023.02	Jordan	Amman	Alive	-	3	Severe	1	0	0	0	0	0	1	1	0	0	0	14.79	829694	715064	999	3946	499009	23D (XBB.1.9)
sample_43	2023.03	Jordan	Amman	Alive	-	2	Mild	0	0	0	0	1	0	0	0	0	0	0	13.36	1573906	1552405	44	12573	44403	23D (XBB.1.9)
sample_44	2021.03	Jordan	Amman	-	-	-	-	0	0	0	0	0	0	0	0	0	0	0	-	808656	456645	904	2019	420745	22F (XBB)
sample_45	2021.03	Jordan	Amman	-	-	-	-	0	0	0	0	0	0	0	0	0	0	0	-	1440670	1424084	29	12572	37754	23D (XBB.1.9)
sample_46	2021.03	Jordan	Amman	-	-	-	-	0	0	0	0	0	0	0	0	0	0	0	-	2045908	2023713	45	9068	41429	23D (XBB.1.9)
sample_47	2021.03	Jordan	Amman	-	-	-	-	0	0	0	0	0	0	0	0	0	0	0	-	761804	733346	99	7973	61745	22B (BA.5)
sample_48	2021.03	Jordan	Amman	-	-	-	-	0	0	0	0	0	0	0	0	0	0	0	-	1016530	984280	41	18372	42378	23B (XBB.1.16)
sample_49	-	-	-	-	-	-	-	0	0	0	0	0	0	0	0	0	0	0	-	1288708	1189113	144	5984	77412	23D (XBB.1.9)
sample_50	-	-	-	-	-	-	-	0	0	0	0	0	0	0	0	0	0	0	-	1254980	1153086	364	8054	205538	22B (BA.5)
sample_51	-	-	-	-	-	-	-	0	0	0	0	0	0	0	0	0	0	0	-	1892572	1416956	1286	2129	570149	22B (BA.5)
sample_52	-	-	-	-	-	-	-	0	0	0	0	0	0	0	0	0	0	0	-	1543338	1496076	56	11686	45768	22B (BA.5)
sample_53	-	-	-	-	-	-	-	0	0	0	0	0	0	0	0	0	0	0	-	1514326	1472924	63	5187	48036	22B (BA.5)
sample_54	-	-	-	-	-	-	-	0	0	0	0	0	0	0	0	0	0	0	-	1205672	1183881	124	1625	61871	22B (BA.5)
sample_55	2021.12	Jordan	Amman	Alive	Sinopharm	2	-	1	0	1	0	0	0	0	0	0	0	0	20	147702	115436	30	3029	25914	21J (Delta)
sample_56	2021.12	Jordan	Amman	Alive	Sinopharm	2	-	1	0	0	0	0	0	0	0	0	0	0	18	1487048	1476914	30	4866	32254	21J (Delta)
sample_57	2021.12	Jordan	Amman	Alive	Pfizer	3	-	1	1	0	1	0	0	0	0	0	0	0	23	1658184	1648259	16	6346	32273	21J (Delta)
sample_58	2021.12	Jordan	Amman	Alive	Sinopharm	2	-	1	1	0	0	0	0	0	0	0	0	0	20	3228200	3211950	11	21355	31275	21J (Delta)
sample_59	2021.12	Jordan	Amman	Alive	Sinopharm	2	-	1	1	0	1	0	0	0	0	0	0	0	22	4428210	4414033	12	7213	31055	21J (Delta)
sample_60	2021.12	Jordan	Amman	Alive	Sinopharm	2	-	1	1	1	1	0	0	0	0	0	0	0	24	33864	31797	5	13684	29863	21J (Delta)
sample_61	2021.12	Jordan	Amman	Alive	Pfizer	3	-	1	1	1	1	0	1	0	0	0	0	0	24	170474	162520	5	21894	29874	21J (Delta)
sample_62	2021.12	Jordan	Amman	Alive	Sinopharm	2	-	1	1	0	0	0	0	0	0	0	0	0	26	286664	283980	3	25329	29967	21J (Delta)
sample_63	2021.12	Jordan	Amman	Hostpitalized	None	0	-	1	1	0	1	0	0	0	0	0	0	0	22	821662	80231	31	4753	30026	21J (Delta)
sample_64	2022.01	Jordan	Amman	Alive	Sinopharm	2	-	1	0	0	0	0	0	0	0	1	0	0	22	257500	248966	5	11055	29336	21K (BA.1)
sample_65	2022.07	Jordan	Irbid	Alive	Sinopharm	2	-	1	0	0	0	0	0	0	0	1	0	0	24	182334	178234	12	7970	29747	22B (BA.5)
sample_66	2022.04	Jordan	Amman	Alive	Pfizer	2	-	1	1	1	1	0	1	0	0	0	0	0	20	118146	1177278	14	5055	32086	21K (BA.1)
sample_67	2022.08	Jordan	Amman	Alive	Pfizer	3	-	1	0	1	1	0	1	0	0	0	0	0	18	94566	82972	11	9499	29375	22B (BA.5)
sample_68	2022.08	Jordan	Amman	Alive	Sinopharm	2	-	1	0	0	1	0	0	0	0	0	0	0	20	106102	105269	8	12002	29411	22B (BA.5)
sample_69	2022.04	Jordan	Amman	Alive	Sinopharm	2	-	1	1	1	1	0	1	0	0	0	0	0	20	1365618	1356333	12	9693	31374	21K (BA.1)
sample_70	2022.05	Jordan	Amman	Alive	Sinopharm	2	-	1	0	0	0	0	0	0	0	1	0	0	22	1295542	1288983	10	15563	30299	21K (BA.1)
sample_71	2022.12	Jordan	Amman	Alive	Pfizer	3	-	1	1	0	0	0	0	0	0	0	0	0	24	37386	33656	11	10579	29052	22B (BA.5)
sample_72	2022.05	Jordan	Amman	Alive	Sinopharm	2	-	1	1	0	0	0	0	0	0	0	0	0	24	412082	409941	12	7966	31714	21K (BA.1)
sample_73	2022.09	Jordan	Amman	Alive	Pfizer	3	-	1	0	0	0	0	0	0	0	0	0	0	20	129412	126096	13	10432	28772	22B (BA.5)
sample_74	2022.09	Jordan	Irbid	Alive	Pfizer	2	-	1	1	1	1	0	1	0	0	0	0	0	24	53930	42993	11	7970	28607	22B (BA.5)
sample_75	2022.02	Jordan	Amman	Alive	Pfizer	2	-	1	1	1	1	0	1	0	0	0	0	0	24	350866	345283	6	10953	30227	21K (BA.1)
sample_76	2022.09	Jordan	Amman	Alive	Pfizer	3	-	1	1	0	0	0	0	0	0	0	0	0	22	70906	55674	16	7284	27474	22B (BA.5)
sample_77	2022.09	Jordan	Amman	Alive	Pfizer	-	-	0	1	0	0	0	0	1	0	0	0	0	24	148914	145720	11	10363	29041	22B (BA.5)
sample_78	2022.09	Jordan	Amman	Alive	Sinopharm	2	-	1	1	1	1	0	1	0	0	0	1	0	18	77046	71657	10	7949	28441	22B (BA.5)
sample_79	2022.03	Jordan	Karak	Alive	Pfizer	3	-	1	1	0	0	0	0	0	0	0	0	0	23	142282	138043	9	11962	29114	22B (BA.5)
sample_80	2022.06	Jordan	Karak	Alive	Pfizer	3	-	0	0	1	1	0	0	0	0	0	0	0	20	145898	144177	11	10712	29417	22B (BA.5)
sample_81	2022.08	Jordan	Zarqa	Alive	Pfizer	2	-	0	0	0	0	0	0	0	0	0	1	0	22	66490	57976	14	5885	26787	22B (BA.5)
sample_82	2022.08	Jordan	Zarqa	Alive	Sinopharm	2	-	0	0	0	0	0	0	0	0	0	0	0	25	185350	181528	23	2808	27962	22B (BA.5)
sample_83	2022.1	Jordan	Ajloun	Alive	Pfizer	2	-	0	0	0	0	0	0	0	0	0	0	0	20	132674	130496	14	7726	29897	22B (BA.5)
sample_84	2022.1	Jordan	Mafraq	Alive	Pfizer	3	-	0	0	1	0	0	0	0	0	0	0	0	20	235560	249489	18	11257	30056	22B (BA.5)
sample_85	2022.07	Jordan	Amman	Alive	None	0	-	1	1	1	1	0	1	0	0	0	0	0	26	132674	130496	14	7726	29897	22B (BA.5)
sample_86	2022.1	Jordan	Amman	Alive	Sinopharm	2	-	0	0	0	0	0	0	0	0	0	0	0	24	195930	192447	10	10796	30087	22B (BA.5)
sample_87	2022.01	Jordan	Amman	Alive	None	0	-	1	1	0	0	0	0	0	0	0	0	0	20	78932	77931	10	8837	29964	22B (BA.5)
sample_88	2022.01	Jordan	Irbid	Alive	Pfizer	2	-	1	1	1	1	0	1	0	0	0	0	0	22	182334	178243	12	7970	29747	22B (BA.5)
sample_89	2022.03	Jordan	Irbid	Alive	Sinopharm	2	-	1	1	1	1	0	1	0	0	0	0	0	24	112572	111342	16	4828	30535	22B (BA.5)
sample_90	2022.04	Jordan	Amman	Alive	Pfizer	3	-	1	1	0	0	0	0	0	0	0	0	0	22	132674	130496	14	7726	29897	22B (BA.5)
sample_91	2022.06	Jordan	Amman	Alive	Pfizer	2	-	0	0	1	1	0	0	0	0	0	0	1	26	218748	213248	9	12066	29708	22B (BA.5)
sample_92	2022.07	Jordan	Madaba	Alive	Sinopharm	2	-	1	0	0	0	0	0	0	0	1	0	0	26	195930	192447	10	10796	30087	22B (BA.5)
sample_93	2022.07	Jordan	Amman	Alive	Pfizer	2	-	1	0	0	0	0	0	0	0	0	0	0	18	237300	233901	12	21224	30301	22B (BA.5)
sample_94	2022.08	Jordan	Amman	Alive	Pfizer	2	-	1	1	1	1	0	1	0	0	0	0	0	20	131542	129510	32	28116	28306	22B (BA.5)
sample_95	2022.09	Jordan	Amman	Alive	Sinopharm	2	-	1	0	1	0	0	0	0	0	0	0	0	22	253560	249489	18	11257	30056	22B (BA.5)
sample_96	2022.12	Jordan	Amman	Alive	Sinopharm	2	-	1	1	0	1	0	0	0	0	0	0	0	26	195436	193524	8	10595	29618	22B (BA.5)
sample_97	2022.11	Jordan	Irbid	Alive	Pfizer	2	-	1	1	0	1	0	0	0	0	0	0	0	24	218748	213248	9	12066	29708	22B (BA.5)
sample_98	2022.06	Jordan	Amman	Alive	Sinopharm	2	-	1	1	1	1	0	0	0	0	0	0	0	24	66068	64860	10	7001	28886	22B (BA.5)
sample_99	2022.02	Jordan	Irbid	Alive	None	0	-	1	0	0	0	0	0	0	0	1	0	0	18	425324	423492	3	22931	29719	21K (BA.1)
sample_100	2022.06	Jordan	Irbid	Alive	Pfizer	3	-	1	1	1	0	0	0	1	0	0	0	0	20	129412	126096	13	10432	28772	22B (BA.5)
sample_101	2022.07	Jordan	Amman	Alive	Sinopharm	2	-	1	0	0	0	0	0	0	0	0	0	0	18	218748	213248	9	12066	29708	22B (BA.5)
sample_102	2022.12	Jordan	Amman	Alive	Sinopharm	2	-	1	1	1	1	0	1	0	0	0	0	0	20	219548	188395	50	2055	27138	22D (BA.2.75)
sample_103	2022.12	Jordan	Zarqa	Alive	Sinopharm	2	-	1	1	1	0	0	0	1	0	0	1	0	20	195436	193524	8	10595	29618	22B (BA.5)
sample_104	2022.02	Jordan	Irbid	Alive	Sinopharm	2	-	1	0	0	0	0	0	0	0	0	0	0	20	1214406	1208616	12	15437	30867	21K (BA.1)
sample_105	2022.06	Jordan	Amman	Alive	Pfizer	3	-	1	1	1	0	0	0	1	0	0	0	0	22	185350	181528	23	2808	27962	22B (BA.5)
sample_106	2022.12	Jordan	Zarqa	Alive	Pfizer	2	-	1	1	1	0	0	0	1	0	0	0	0	24	148914	145720	11	10362	29014	22B (BA.5)
sample_107	2022.02	Jordan	Irbid	Alive	Sinopharm	2	-	0	0	0	0	0	0	0	0	0	0	0	22	1365618	1356333	12	9693	31374	21K (BA.1)
sample_108	2022.12	Jordan	Amman	Alive	Pfizer	3	-	1	0	1	0	0	0	1	0	0	0	0	24	84888	81517	17	7162	27829	21L (BA.2)
sample_109	2023.02	Jordan	Jarash	Alive	Pfizer	2	-	1	1	1	0	0	0	1	0	0	0	0	24	150566	147387	14	7965	28754	22D (BA.2.75)
sample_110	2023.02	Jordan	Karak	Alive	Pfizer	2	-	1	0	0	1	0	0	0	0	0	0	0	22	62700	57677	16	4241	28178	22E (BQ.1)
sample_111	2023.05	Jordan	Amman	Alive	Pfizer	3	-	0	0	0	1	0	0	0	0	0	0	0	18	100980	97997	13	11834	29533	22F (XBB)
sample_112	2022.03	Jordan	Amman	Alive	Pfizer	2	-	1	0	0	0	0	0	0	0	1	0	0	26	1634518	1629547	10	12268	30764	21K (BA.1)
sample_113	2023.08	Jordan	Amman	Alive	Pfizer	3	-	1	1	1	0	0	0	0	0	0	0	0	23	102930	99131	8	1119	28795	22E (BQ.1)
sample_114	2023.1	Jordan	Amman	Alive	Sinopharm	2	-	1	1	1	1	0	0	0	0	0	0	0	20	75124	74237	10	11122	29724	23D (XBB.1.9)
sample_115	2023.12	Jordan	Irbid	Alive	Pfizer	3	-	1	1	0	0	0	0	0	0	0	0	0	22	316388	311015	36	1414	24087	22F (XBB)
sample_116	2023.01	Jordan	Amman	Alive	Pfizer	2	-	1	0	0	0	0	0	0	0	0	0	0	25	215664	210739	43	1429	20646	22F (XBB)
sample_117	2023.02	Jordan	Amman	Alive	Pfizer	2	-	1	1	0	0	0	0	0	0	0	0	0	20	165818	162098	14	8946	29128	22D (BA.2.75)
sample_118	2023.02	Jordan	Amman	Alive	Pfizer	2	-	1	1	1	1	0	1	0	0	0	0	0	20	244558	240866	24	3918	30301	23D (XBB.1.9)
sample_119	2022.03	Jordan	Amman	Alive	Sinopharm	2	-	1	1	1	1	0	1	0	0	0	0	0	24	1486928	1468020	10	6630	30545	21K (BA.1)
sample_120	2023.02	Jordan	Amman	Alive	Pfizer	2	-	0	1	0	0	0	0	1	0	0	0	0	24	87466	84249	12	6165	29333	23D (XBB.1.9)
sample_121	2023.04	Jordan	Irbid	Alive	Sinopharm	2	-	1	1	0	1	0	0	0	0	0	0	0	20	217346	215557	10	10680	29582	23A (XBB.1.5)
sample_122	2023.04	Jordan	Amman	Alive	Pfizer	2	-	1	1	0	1	0	0	0	0	0	0	0	24	75124	74237	9	11122	29862	23D (XBB.1.9)
sample_123	2023.04	Jordan	Amman	Alive	Pfizer	3	-	1	1	0	0	0	0	0	0	0	0	0	20	199962	195063	18	5206	28747	22F (XBB)
sample_124	2021.03	Jordan	Amman	-	-	-	-	0	0	0	0	0	0	0	0	0	0	0	-	1378384	1337599	91	12373	58861	22F (XBB)
